# Supplementary material for: Lipidomic Profiling Identifies Signatures of Poor Cardiovascular Health
Source: Metabolites. 2021 Oct 29;11(11):747. doi: 10.3390/metabo11110747 (PMC8624456; doi:10.3390/metabo11110747)
Supplement: Supplementary file 1 [file metabolites-11-00747-s001.zip]

Archive with 1 entries (1 files):
- metabolites-1436312-supplementary.pdf
